# Supplementary material for: The Interplay Between Summer Meals, Food Insecurity, and Diet Quality Among Low-Income Children in Maryland, USA: A Multiphase Cross-Sectional Study
Source: Nutrients. 2025 Jun 20;17(13):2055. doi: 10.3390/nu17132055 (PMC12251470; doi:10.3390/nu17132055)
Supplement: Supplementary file 1 [file nutrients-17-02055-s001.zip]

Archive with 1 entries (1 files):
- nutrients-3672630-supplementary.pdf
